# Supplementary material for: Characteristics that modify the effect of small-quantity lipid-based nutrient supplementation on child anemia and micronutrient status: an individual participant data meta-analysis of randomized controlled trials
Source: Am J Clin Nutr. 2021 Sep 29;114(Suppl 1):68S–94S. doi: 10.1093/ajcn/nqab276 (PMC8560313; doi:10.1093/ajcn/nqab276)
Supplement: nqab276_Supplemental_Files [file nqab276_supplemental_files.zip]

Archive with 15 entries (15 files):
- 1_ipdb_suppmethods_2021-03-18.pdf
- 2_ipdb_supptable1_6_20210707.xlsx
- 3_ipdb_supptable7_20201216.pdf
- 4_ipdb_suppfig_table_of_contents_2021-03-18.pdf
- 5_ipdb_suppfig1_20210401.pdf
- 6_ipdb_suppfig2_20210331.pdf
- 7_ipdb_suppfig3_20210331.pdf
- 8_ipdb_suppfig4_20210707.pdf
- 9_ipdb_suppfig5_20210707.pdf
- 10_ipdb_suppfig6_20210401.pdf
- 11_ipdb_suppfig7_20210401.pdf
- 12_ipdb_suppfig8_20210707.pdf
- 13_ipdb_suppfig9_20210707.pdf
- 14_ipdb_suppfig10_20210401.pdf
- 15_ipdb_suppfig11_20210401.pdf
