# Supplementary material for: Characteristics that modify the effect of small-quantity lipid-based nutrient supplementation on child anemia and micronutrient status: an individual participant data meta-analysis of randomized controlled trials
Source: Am J Clin Nutr. 2021 Sep 29;114(Suppl 1):68S–94S. doi: 10.1093/ajcn/nqab276 (PMC8560313; doi:10.1093/ajcn/nqab276)
Supplement: nqab276_Supplemental_Files [file nqab276_supplemental_files.zip › 2_ipdb_supptable1_6_20210707.xlsx]

## Sheet: Table of Contents
Online Supplemental Material
Characteristics that modify the effect of small-quantity lipid-based nutrient supplementation on child anemia and micronutrient status: an individual participant data meta-analysis of randomized controlled trials
Wessells et al. (2021)
Table of Cotents: Supplemental Tables
Supplemental Table 1: Characteristics of trials included in the individual participant data analysis, outcomes assessed and the analytic contrasts in which they were included
Supplemental Table 2. Amount of LNS provided (g/day) and nutrient value (per daily ration)
Supplemental Table 3: Descriptive information on potential study-level effect modifiers, by trial
Supplemental Table 4: Descriptive information on potential individual-level effect modifiers, by trial
Supplemental Table 5: Description of biochemical assessments
Supplemental Table 6: Biomarker outcomes at endline among control groups, by trial

## Sheet: S1 Trial Characteristics
Supplemental Table 1: Characteristics of trials included in the individual participant data analysis, outcomes assessed and the analytic contrasts in which they were included
Country	Years of study	Study Name	Trial design	Author	Intervention Groups	IYCF messages1	Selection of biochemistry sub-sample	Baseline samples collected	Endline samples collected during supplementation	Outcomes assessed										Analysis Contrasts
										Hb	Ferritin	sTfR	ZPP	Hepcidin	Zinc	Retinol	RBP	Folate	B12	All-trials analysis	Child-LNS only analysis	Separation of multi-component arms	Passive control arms excluded
Bangladesh	2012-2014	JiVitA-4	cluster RCT; longitudinal follow-up	Christian, 2015 (35); Campbell, 2020 (15)	Plumpy'Doz2 + IYCF counseling	Expanded	Subset selected to be geographically continguous, accessible, socioeconomically representative and balanced by number of participants per treatment arm	N	Y	Y	Y	-----	-----	-----	Y	Y	-----	-----	-----	LNS	LNS	LNS	LNS
					Chickpea based LNS + IYCF counseling	Expanded														LNS	LNS	LNS	LNS
					Rice-lentil LNS + IYCF counseling	Expanded														LNS	LNS	LNS	LNS
					Wheat-soy blend (WSB++) + IYCF counseling	Expanded														-----	-----	-----	-----
					IYCF counseling only (Control)	Expanded														control	control	control	control
Bangladesh	2011-2015	RDNS	cluster RCT; longitudinal follow-up	Dewey, 2017 (36); Matias, 2018 (10)	LNS-LNS: maternal SQ-LNS in pregnancy + 6 mo postpartum, child SQ-LNS 6-24 mo	Minimal	During enrollment, a total of 1346 (unborn) children were randomply assigned to the child biochemical sample	Y	Y	Y	Y	Y	-----	-----	-----	-----	Y	-----	-----	LNS	-----	-----	-----
					IFA-LNS: maternal IFA in pregnancy + 3 mo postpartum, child SQ-LNS 6-24 mo	Minimal														LNS	LNS	LNS	LNS
					IFA-MNP: maternal IFA in pregnancy + 3 mo postpartum, child MNP 6-24 mo	Minimal														-----	-----	-----	-----
					IFA-Control: maternal IFA in pregnancy + 3 mo postpartum, no child supplementation	Minimal														control	control	control	control
Bangladesh	2012-2015	WASH-Benefits	cluster RCT; cross-sectional surveys	Luby, 2018 (37); Stewart, 2019 (12)	Nutrition: SQ-LNS + IYCF counseling	Expanded	Sub-study clusters were selected based on the logistical feasibility of the preservation and collection of biological specimens, as well as their transport to the central laboratory	N	Dependent on age	Y	Y	Y	-----	Y	-----	-----	Y	Y	Y	LNS	LNS	LNS	LNS
					Water: family received chlorine and container for drinking water and counseling on safe water storage and consumption															control	control	-----	control
					Sanitation: family received upgraded latrine, sani-scoop and child potty and counseling on their use		Exclusion criteria included symptoms of moderate to severe dehydration on the day of the survey.													control	control	-----	control
					Handwashing: family received handwashing stations with soap and handwashing counseling															control	control	-----	control
					WASH: family received all water, sanitation and handwashing interventions															control	control	control-WSH	control
					WASH + nutrition: all water, sanitation, handwashing and nutrition interventions	Expanded														LNS	LNS	LNS-WSH	LNS
					Passive control (no intervention)															control	control	control	-----
Burkina Faso	2010-2012	iLiNS-ZINC	cluster RCT; longitudinal follow-up	Hess, 2015 (38); Abbeddou 2017 (11)	LNS-Zn0: SQ-LNS containing 0 mg/d Zn and placebo tablet3	Minimal	Subset of 1065 children were randomly selected; one child included per concession	Y	Y	Y	Y	Y	Y	-----	Y	-----	Y	-----	-----	LNS	LNS	LNS	-----
					LNS-Zn5: SQ-LNS containing 5 mg/d Zn and placebo tablet	Minimal	Excluded children with reported fever or diarrhea symptoms on the day of enrollment or on the scheduled blood collection day.													LNS	LNS	LNS	-----
					LNS-Zn10: SQ-LNS containing 10 mg/d Zn and placebo tablet	Minimal														LNS	LNS	LNS	-----
					LNS-TabZn5: SQ-LNS containing 0 mg/d Zn and Zn tablet containing 5 mg/d Zn	Minimal														LNS	LNS	LNS	-----
					Passive control (no intervention)															control	control	control	-----
Burkina Faso	2015-2017	PROMIS	cluster RCT; cross-sectional surveys	Becquey, 2019 (39)	SQ-LNS + IYCF counseling	Expanded	N/A (all children in cross-sectional survey > 3 months of age)	N	Y	Y	-----	-----	-----	-----	-----	-----	-----	-----	-----	LNS	LNS	LNS	LNS
					Active control (standard of care)															control	control	control	control
Ghana	2004-2005		RCT; longitudinal follow-up	Adu-Afarwuah, 2007 (40); Adu-Afarwuah, 2008 (9)	SQ-LNS	Minimal	N/A	N	Y	Y	Y	Y	-----	-----	Y	Y	-----	-----	-----	LNS	LNS	LNS	-----
					MNP	Minimal														-----	-----	-----	-----
					Nutritabs (MMN)	Minimal														-----	-----	-----	-----
					Passive control (no intervention)	Minimal														control	control	control	-----
Ghana	2009-2014	iLiNS-DYAD-G	RCT; longitudinal follow-up	Adu-Afarwuah, 2016 (41); Adu-Afarwuah, 2019 (16)	LNS: maternal SQ-LNS in pregnancy + 6 mo postpartum, child SQ-LNS 6-18 mo	Minimal	ZPP: measured in all; CRP/AGP: The subsample for the CRP and AGP analyses was selected from the children whose mothers were not pregnant during the period when the temporary mislabeling occurred	Y	Y	Y	-----	-----	Y	-----	-----	Y	-----	Y4	Y4	LNS	-----	-----	-----
					MMN: maternal MMN in pregnancy + 6 mo postpartum, no child supplementation	Minimal														control	-----	-----	-----
					IFA: maternal IFA in pregnancy and placebo for 6 mo postpartum, no child supplementation	Minimal														control	-----	-----	-----
Kenya	2012-2016	WASH-Benefits	cluster RCT; cross-sectional surveys	Null, 2018 (42); Stewart, 2019 (12)	Nutrition: SQ-LNS + IYCF counseling	Expanded	Sub-study clusters were selected based on the logistical feasibility of the preservation and collection of biological specimens, as well as their transport to the central laboratory	N	Dependent on age	Y	Y	Y	-----	Y	-----	-----	Y	Y	Y	LNS	LNS	LNS	LNS
					Water: community and family received chlorine for drinking water and family received counseling on safe water storage and consumption															control	control	-----	control
					Sanitation: family received upgraded latrine, sani-scoop and child potty and counseling on their use		Exclusion criteria included symptoms of moderate to severe dehydration on the day of the survey.													control	control	-----	control
					Handwashing: family received handwashing stations with soap and handwashing counseling															control	control	-----	control
					WASH: family received all water, sanitation and handwashing interventions															control	control	control-WSH	control
					WASH + nutrition: all water, sanitation, handwashing and nutrition interventions	Expanded														LNS	LNS	LNS-WSH	LNS
					Passive control (no intervention)															control	control	control	-----
					Active control (visits to measure MUAC)															control	control	control	control
Madagascar	2014-2016	MAHAY	cluster RCT; longitudinal follow-up	Galasso, 2019 (43); Stewart, 2020 (13)	T4: early child stimulation + IYCF counseling	Expanded	Subset of sites randomly samples among sites accessible via paved road; random sample of children from each site in the youngest age cohort (18-24 mo at endline)	N	Dependent on age	Y	Y	Y	-----	-----	-----	-----	Y	-----	-----	-----	-----	-----	-----
					T3: maternal SQ-LNS in pregnancy + 6 mo postpartum, child SQ-LNS 6-18 mo + IYCF counseling	Expanded														LNS	-----	-----	-----
					T2: child SQ-LNS 6-18 mo + IYCF counseling	Expanded														LNS	LNS	LNS	LNS
					T1: IYCF counseling	Expanded														control	control	control	control
					T0: Control (standard of care)															control	control	control	control
Malawi	2011-2014	iLiNS-DYAD-M	RCT; longitudinal follow-up	Ashorn, 2015 (44)	LNS: maternal SQ-LNS in pregnancy + 6 mo postpartum, child SQ-LNS 6-18 mo	Minimal	N/A	Y	Y	Y	-----	-----	Y	-----	-----	Y	-----	Y4	Y4	LNS	-----	-----	-----
					MMN: maternal MMN in pregnancy + 6 mo postpartum, no child supplementation	Minimal														control	-----	-----	-----
					IFA: maternal IFA in pregnancy and placebo for 6 mo postpartum, no child supplementation	Minimal														control	-----	-----	-----
Malawi	2009-2012	iLiNS-DOSE	RCT; longitudinal follow-up	Maleta, 2015 (45)5	SQ-LNS containing milk (10 g/d)	Minimal	Random sub-sample of 100 children/group was selected	Y	Y	Y	-----	-----	Y	-----	-----	-----	-----	-----	-----	LNS	LNS	LNS	LNS
					SQ-LNS containing milk (20 g/d)	Minimal														LNS	LNS	LNS	LNS
					SQ-LNS without milk (20 g/d)	Minimal														LNS	LNS	LNS	LNS
					MQ-LNS containing milk (40 g/d)	Minimal														-----	-----	-----	-----
					MQ-LNS without milk (40 g/d)	Minimal														-----	-----	-----	-----
					Active control	Minimal														control	control	control	control
Mali	2015-2017	PROMIS	cluster RCT; cross-sectional surveys	Huybregts, 2019 (46)	SQ-LNS + IYCF and WASH counseling + screening for acute malnutrition	Expanded	N/A (all children in cross-sectional survey)	N	Y	Y	-----	-----	-----	-----	-----	-----	-----	-----	-----	LNS	LNS	LNS	LNS
					Active control (standard of care) + IYCF and WASH counseling + screening for acute malnutrition	Expanded														control	control	control	control
Zimbabwe	2013-2017	SHINE	cluster RCT; longitudinal follow-up	Humphrey, 2019 (47); Prendergast, 2019 (48)6	IYCF: child SQ-LNS + IYCF counseling	Expanded	Sub-study included infants of women reaching 32 weeks' gestation visit from 1 May 2014 through the end of the trial; all HIV exposed infants included	N	Dependent on age	Y	Y4	Y4	-----	Y4	-----	-----	-----	-----	-----	LNS	LNS	LNS	LNS
					WASH : family received ventilated improved pit latrine, handwashing stations, soap, chlorine, child play space, and WASH counseling															control	control	control-WSH	control
					WASH and IYCF: child SQ-LNS + IYCF counseling, family received ventilated improved pit latrine, handwashing stations, soap, chlorine, child play space and WASH counseling	Expanded														LNS	LNS	LNS-WSH	LNS
					Active control (standard of care)															control	control	control	control
IFA, iron-folic acid; IYCF, infant and young child feeding; LNS, lipid-based nutrient supplement; MMN, multiple micronutrients; MNP, multiple micronutrient powder; MQ-LNS, medium-quantity lipid-based nutrient supplements; MUAC, mid-upper arm circumference; ORS, oral rehydration solution; SQ-LNS, small-quantity lipid-based nutrient supplements; WASH, water sanitation and hygiene; WSB, wheat soy bl…
1 Minimal IYCF messages defined as providing minimal counseling on IYCF other than reinforcing the normal IYCF messages already promoted in that setting. Expanded IYCF messages defined as providing expanded counseling on IYCF that went beyond the usual messaging.
2 All supplements were isocaloric, children 6-12 mo received 125 kcal/d, children 12-18 mo received 250 kcal/d
3 All children in the four intervention groups received ORS for diarrhea and treatment for malaria
4 Data not yet available
5 Trial is cited as Kumwenda 2014 in Das et al. (7)
6 Trial was designed a priori to present results separately for HIV exposed and un-exposed children; thus considered as two comparisons in all analyses and the presentation of results

## Sheet: S2 SQ-LNS composition
Supplemental Table 2. Amount of LNS provided (g/day) and nutrient value (per daily ration)
	Nutributter1	iLiNS formulation2,3	Revised iLiNS formulation4	Plumpy'Doz (6-11 mo)5	Plumpy'Doz (12-18 mo)5	Rice-lentil LNS (6-11 mo)5	Rice-lentil LNS (12-18 mo)5	Chickpea LNS (6-11 mo)5	Chickpea LNS (12-18 mo)5
Ration (g/day)	20	20	20	23.2	46.4	25.7	51.4	23.6	47.2
Total energy (kcal)	108	118	118	123.424	246.848	133.897	267.794	128.62	257.24
Protein (g)	2.56	2.6	2.6	2.9464	5.8928	2.827	5.654	3.54	7.08
Fat (g)	7.08	9.6	9.6	7.888	15.776	6.939	13.878	6.608	13.216
Linoleic acid (g)	1.29	4.46	4.46
α-Linolenic acid (g)	0.29	0.58	0.58
Vitamin A (µg RE)	400	400	400	199.984	399.968	117.706	235.412	118.472	236.944
Vitamin C (mg)	30	30	30
Vitamin B1 (mg)	0.3	0.3	0.5	0.2552	0.5104	0.2827	0.5654	0.2832	0.5664
Vitamin B2 (mg)	0.4	s	0.5	0.2552	0.5104	0.2313	0.4626	0.236	0.472
Niacin (mg)	4	4	6	2.784	5.568	2.57	5.14	2.36	4.72
Folic acid (µg)	80	80	150	80	160.08	99.973	199.946	118.236	236.472
Pantothenic acid (mg)	1.8	1.8	2	0.9976	1.9952	1.1051	2.2102	0.9912	1.9824
Vitamin B6 (mg)	0.3	0.3	0.5	0.2552	0.5104	0.2827	0.5654	0.2832	0.5664
Vitamin B12 (µg)	0.5	0.5	0.9	0.4176	0.8352	0.4626	0.9252	0.472	0.944
Vitamin D (IU) 1 IU = 0.025 ug	0	200	200			226.16	452.32	226.56	453.12
Vitamin E (mg)	0	6	6	2.9928	5.9856	4.883	9.766	4.72	9.44
Vitamin K (µg)	0	30	30			11.308	22.616	11.328	22.656
Iron (mg)	9	6	9	4.5008	9.0016	3.341	6.682	3.54	7.08
Zinc (mg)	4	8	8	1.9952	3.9904	2.4158	4.8316	2.5488	5.0976
Copper (mg)	0.2	0.34	0.34	0.1508	0.3016	0.2056	0.4112	0.2596	0.5192
Calcium (mg)	100	280	280	193.488	386.976	208.17	416.34	219.48	438.96
Phosphorus (mg)	82	190	190	137.576	275.152	61.68	123.36	72.924	145.848
Potassium (mg)	152	200	200	154.976	309.952	206.628	413.256	220.66	441.32
Magnesium (mg)	16	40	40	29.928	59.856	41.634	83.268	47.672	95.344
Selenium (µg)	10	20	20	8.584	17.168	7.453	14.906	7.552	15.104
Iodine (µg)	90	90	90	27.608	55.216	33.667	67.334	33.748	67.496
Manganese (mg)	0.08	1.2	1.2	0.0696	0.1392	0.4626	0.9252	0.4484	0.8968
1Provided by Adu-Afarwuah 2007 (40)
2Provided by Hess 2015 (38), Becquey 2019 (39), Adu-Afarwuah 2016 (41), Galasso 2019 (43), Ashorn 2015 (44), Maleta 2015 (45), Huybregts 2019 (46), Humphrey 2019 (47), Prendergast 2019 (48).
3Hess 2015 (38) provided 0-10 mg zinc/d in the SQ-LNS product, plus a 5 mg/d zinc supplement in one intervention arm. Maleta 2015 (45) provided 10-40 g/d of LNS, with and without milk powder, varying by intervention arm (the 40 g arms were not included in this IPD analysis); the micronutrient composition of the LNS was identical across intervention arms, but there were differences in total kcal, …
4Provided by Dewey 2017 (36), Luby 2018 (37), Null 2018 (42)
5Provided by Christian 2015 (35). Product and quantities differed by intervention arm and age.

## Sheet: S3 Study-level effect modifiers
Supplemental Table 3: Descriptive information on potential study-level effect modifiers, by trial
Country	Author	Geographic Region	Malaria Prevalence (%)	Anemia Prevalence (%)	Inflammation (CRP > 5 mg/L)	Inflammation AGP > 1 g/L)	Water quality (% improved)	Sanitation (% improved)	Duration of supplementation	Iron dose (mg/d)	Frequency of contact	Average SQ-LNS compliance (%)	Compliance definition (in the SQ-LNS group)	Source (Anemia prevlance)
Bangladesh	Christian, 2015 (35); Campbell, 2020 (15)	SEAR	0.2a	51.3%a	21%b	59%b	100.0a	77.0a	< 12 mo	3.3-9 mg/d1	Weekly	93.0a	% of total intended SQ-LNS consumed (quantity * day)	National Institute of Population Research and Training (NIPORT), Mitra and Associates, and ICF International. 2013. Bangladesh Demographic and Health Survey 2011. Dhaka, Bangladesh and Calverton, Maryland, USA: NIPORT, Mitra and Associates, and ICF International.
Bangladesh	Dewey, 2017 (36); Matias, 2018 (10)	SEAR	0.2a	51.3%a	14%a	32%a	100.0a	71.1a	> 12 mo	9 mg/d	Monthly	97.4a	% reporting "high adherence (> 4 days/week)	National Institute of Population Research and Training (NIPORT), Mitra and Associates, and ICF International. 2013. Bangladesh Demographic and Health Survey 2011. Dhaka, Bangladesh and Calverton, Maryland, USA: NIPORT, Mitra and Associates, and ICF International.
Bangladesh	Luby, 2018 (37); Stewart, 2019 (12)	SEAR	0.1a	51.3%a	11%a	29%a	88.5a	94.7a	> 12 mo	9 mg/d	Weekly	93.0a	Number of sachets consumed in 14 days prior to annual survey/14	National Institute of Population Research and Training (NIPORT), Mitra and Associates, and ICF International. 2013. Bangladesh Demographic and Health Survey 2011. Dhaka, Bangladesh and Calverton, Maryland, USA: NIPORT, Mitra and Associates, and ICF International.
Burkina Faso	Hess, 2015 (38); Abbeddou 2017 (11)	AFR	59.1b	87.8%b	32%b	59%b	26.7b	2.3b	< 12 mo	6 mg/d	Weekly	96.8a	% of days SQ-LNS reported consumed	Institut National de la Statistique et de la Démographie (INSD) et ICF International, 2012. Enquête Démographique et de Santé et à Indicateurs Multiples du Burkina Faso 2010. Calverton, Maryland, USA : INSD et ICF International.
Burkina Faso	Becquey, 2019 (39)2	AFR	42.9b	87.8%b	---	---	50.6b	53.4a	< 12 mo	6 mg/d	Monthly	37.0b	caregiver reported receiving SQ-LNS in the previous month	Institut National de la Statistique et de la Démographie (INSD) et ICF International, 2012. Enquête Démographique et de Santé et à Indicateurs Multiples du Burkina Faso 2010. Calverton, Maryland, USA : INSD et ICF International.
Ghana	Adu-Afarwuah, 2007 (40); Adu-Afarwuah, 2008 (9)	AFR	37.4b	76.1%b	18%a	---	91.9a	91.5a	< 12 mo	9 mg/d	Weekly	88.2a	% of days SQ-LNS reported consumed	Ghana Statistical Service (GSS), Noguchi Memorial Institute for Medical Research (NMIMR), and ORC Macro. 2004. Ghana Demographic and Health Survey 2003. Calverton, Maryland: GSS, NMIMR, and ORC Macro.
Ghana	Adu-Afarwuah, 2016 (41); Adu-Afarwuah, 2019 (16)	AFR	36.8b	57.0%a	18%a	44%a	98.4a	97.3a	< 12 mo	6 mg/d	Weekly	73.5b	% of days SQ-LNS reported consumed	Ghana Statistical Service, 2011. Ghana Multiple Indicator Cluster Survey with an Enhanced Malaria Module and Biomarker, 2011, Final Report. Accra, Ghana.
Kenya	Null, 2018 (42); Stewart, 2019 (12)	AFR	8.5a	36.3%a	21%a	47%a	68.0b	15.8b	> 12 mo	9 mg/d	Monthly	115.0a	Number of sachets consumed in 14 days prior to annual survey/14	National Malaria Control Programme (NMCP), Kenya National Bureau of Statistics (KNBS), and ICF International. 2016. Kenya Malaria Indicator Survey 2015. Nairobi, Kenya, and Rockville, Maryland, USA: NMCP, KNBS, and ICF International.
Madagascar	Galasso, 2019 (43); Stewart, 2020 (13)	AFR	5.5a	51.0%a	19%a	41%a	26.9b	0.0b	< 12 mo	6 mg/d	Monthly	-	Data unavailable.	Institut National de la Statistique (INSTAT), Programme National de lutte contre le Paludisme (PNLP), Institut Pasteur de Madagascar (IPM) et ICF International. 2013. Enquête sur les Indicateurs du Paludisme (EIPM) 2013. Calverton, MD, USA : INSTAT, PNLP, IPM et ICF International.
Malawi	Ashorn, 2015 (44)	AFR	26.8b	62.5%b	30%b	68%b	91.7a	9.2b	< 12 mo	6 mg/d	Weekly	77.1b	% of days SQ-LNS reported consumed	National Statistical Office (NSO) and ICF Macro. 2011. Malawi Demographic and Health Survey 2010. Zomba, Malawi, and Calverton, Maryland, USA: NSO and ICF Macro.
Malawi	Maleta, 2015 (45)	AFR	30.3b	62.5%b	34%b	66%b	91.6a	2.9b	< 12 mo	6 mg/d	Weekly	71.6b	% of days SQ-LNS reported consumed (considering missed delivery visits)	National Statistical Office (NSO) and ICF Macro. 2011. Malawi Demographic and Health Survey 2010. Zomba, Malawi, and Calverton, Maryland, USA: NSO and ICF Macro.
Mali	Huybregts, 2019 (46)2	AFR	39.1b	81.8%b	---	---	50.8b	75.3a	> 12 mo	6 mg/d	Monthly	47.0b	caregiver reported receiving SQ-LNS in the previous month	Institut National de la Statistique (INSTAT), Cellule de Planification et de Statistique Secteur Santé-Développement Social et Promotion de la Famille (CPS/SS-DS-PF), et ICF. 2019. Sixième Enquête Démographique et de Santé au Mali 2018. Indicateurs Clés. Bamako, Mali, et Rockville, Maryland, USA : INSTAT, CPS/SS-DS-PF, et ICF.
Zimbabwe	Humphrey, 2019 (47); Prendergast 2019 (48)3	AFR	9.0a	36.8%a	21%a	---	63.6b	34.0b	< 12 mo	6 mg/d	Monthly	73.5b	received > 11 (80% of expected) deliveries * consumed SQ-LNS in past 24 h (at 12 month visit)	Zimbabwe National Statistics Agency and ICF International. 2016. Zimbabwe Demographic and Health Survey 2015: Final Report. Rockville, Maryland, USA: Zimbabwe National Statistics Agency (ZIMSTAT) and ICF International.
AFR, Africa Region; AGP, alpha-1-acid glycoprotein; CRP, C-reactive protein; SEAR, South-East Asia Region; SQ-LNS, small quantity lipid-based nutrient supplements
1Iron dose varied by age and SQ-LNS intervention group (see Supplemental Table 2)
2Study-level effect modifier categorization based on the longitudinal cohort, for consistency with the growth and development domains of this individual participant data analysis
3Study-level effect modifier categorization was the same for both HIV exposed and HIV un-exposed children
Superscripts a and b designate the two categories, as described in Notes below.
Notes:
Geograhic region: based on WHO regions
Malaria prevalence: Data extracted from Annex, Data table F: Population at risk and reestimated malaria cases and deaths, 2010-2017 (wmr2018-annex-table-f.xls); Point estimate (presumed and confirmed malaria cases), divided by population at risk, per 100 persons (51). Trials were categorized as (a) low burden when malaria was < 10% and (b) high burden when malaria was >10%.
Prevalence of anemia: Data extracted from DHS/MICS, survey closest in time to the start of child supplementation; prevaelence of Hb < 110 g/L among children 6-59 months (sources cited in table). Trials were categorized as (a) moderate burden when anemia was < 60% and (b) high burden when anemia was >60%.
Inflammation was defined as CRP > 5 mg/L and AGP > 1 g/L. Prevalence of inflammation was based on study-specific data at outcome assessment. Inflammation was defined as (a) low burden when high CRP prevalence < 25% and high AGP < 50%, and (b) high burden was defined as high CRP prevalence > 25% or high AGP > 50%.
Water quality: Data based on sample prevalences of improved source water quality. Study-level water quality was considered as (a) improved if the main source of drinking water for > 75% of participants was improved; study-level water quality was considered as (b) unimproved if the main source of drinking water for < 75% of participants was improved. "Improved water sources are those that have the…
Sanitation: Data based on sample prevalences of improved sanitation. Study-level sanitation was considered as (a) improved if sanitation services for > 50% of participants were improved; study-level sanitation was considered as (b) unimproved if sanitation services for < 50% of participants were improved. "Improved sanitation facilities are those designed to hygienically separate excreta from hum…
Compliance: Data extracted from publication; study-specific definitions of compliance are noted in the table. Trials were categorized as (a) high compliance when complinace was > 80% or (b) low compliance when compliance was < 80% compliance.
References
World Malaria Report 2018. Geneva: World Health Organization; 2018. Available at: https://www.who.int/malaria/publications/world-malaria-report-2018/report/en/
WHO, UNICEF Joint Monitoring Programme. Drinking Water. Available at http://washdata.org/monitoring/drinking-water. Accessed on: 26 August 2019.
WHO, UNICEF Joint Monitoring Programme. Sanitation. Available at http://washdata.org/monitoring/sanitation. Accessed on: 26 August 2019.

## Sheet: S4 Individual-level effect mod
Supplemental Table 4: Descriptive information on potential individual-level effect modifiers, by trial
Country	Author	Maternal BMI < 20 kg/m2 (%)	Maternal age < 25 y (%)	Maternal education, completed primary (%)	Child sex, male (%)	Child birth order, first born (%)	Prevalence of baseline anemia (%)	Prevalence of baseline acute malnutrition (%)	Inflammation at endline (%)	Receipt of high-dose vitamin A (%)	Baseline food security, moderate/severe insecurity (%)	SES index, below median (%)	Improved source water quality (%)	Improved sanitation access (%)	Season at endline, dry (%)
Bangladesh	Christian, 2015 (35); Campbell, 2020 (15)		54.2	65.2	50.8	75.4*		20.3	61.3	50.6	24.9a	46.3	100	79.3	55.6
Bangladesh	Dewey, 2017 (36); Matias, 2018 (10)	58.2	71.7	73.1	48.5	37.8	60.8	6	34.5	81.2	38.2b	50.2	100	69.3	61.8
Bangladesh	Luby, 2018 (37); Stewart, 2019 (12)	51.4	58.9	73.3	48.8	37.5			22.8	60.3	20.2b	50.7	78.8	92.5	48.6
Burkina Faso	Hess, 2015 (38); Abbeddou 2017 (11)	38.8	41.3	3.7	50.6	22.1	90.9	25.7	61.4		48.9b	41.4	26.7	2.3	71.5
Burkina Faso	Becquey, 2019 (39)	40.5	53.8	8.1	53	15.4						49.6	63.8	41.1	45.7
Ghana	Adu-Afarwuah, 2007 (40); Adu-Afarwuah, 2008 (9)	9.2	29	88.3	52.1	40			18.1	59.3		46.3	91.9	91.5	57.7
Ghana	Adu-Afarwuah, 2016 (41); Adu-Afarwuah, 2019 (16)	15.3	39	78.8	48.2	33.7	35.3	8.2	45.4	63.3	30.3b	50.1	98.4	97.2	59.2
Kenya	Null, 2018 (42); Stewart, 2019 (12)	21.6	40.9	46.3	47.8	18.9			49.2	11.6	11.7b	43.9	70.1	13.4	27.3
Madagascar	Galasso, 2019 (43); Stewart, 2020 (13)		47	22.8	47.6	23			43.3		28.4b	49	26.4	0	88.7
Malawi	Ashorn, 2015 (44)	40	50.2	15.7	47.4	20.8	65.7	8.4	68.9	33.2	71.6b	46.7	91.5	9.4	70.8
Malawi	Maleta, 2015 (45)	25.8	45.2	24.4	50.8	23.7	62.7	5.7	67.9		73.9b	49.2	91.8	2.9	59.4
Mali	Huybregts, 2019 (46)	27.5	47.5	10.6	52.3	14.4						49.7	59.7	74.9	100
Zimbabwe	Humphrey, 2019 (HIV-unexposed) (47)	15.4	47.6	96.4	50.2	26.7		5.6	21	57	18.7c	49.3	62.6	33.3	92.6
Zimbabwe	Prendergast, 2019 (HIV-exposed) (48)	18.1	22.9	94.3	49.9	19.7		8.4	15.5	54.3	25.1c	49.3	61.8	30.6	93.7
Abbreviations: BMI, body mass index; SES, socio-economic status
Notes:
Anemia: Hemoglobin < 110 g/L
Baseline hemoglobin and anthropometric status (acute malnutrition) were measured in five trials at enrollment into the study or start of supplementation if supplementation did not begin at enrollment. These data are not available for studies with a repeated cross-sectional survey design, as the same individual children were not included in both baseline and endline surveys.
Acute malnutrition: weight-for-length Z-score < -2 SD or mid-upper arm circumfernece < 125 mm
High-dose vitamin A: received in 6 months prior to outcome assessment (yes/no)
Food security scales used: a) Food Access Survey Tool; b) Household Food Insecurity Access Scale (HFIAS); c) Coping Strategy Index
Water and sanitation references - as for study-level effect modifiers
Season is defined at time of outcome assessment as a dichotomous "Rainy" vs "Dry" category based on child-specific average rainfall during the month of measurement and 2 months prior. In Mali (Huybregts 2019) (46), there was little variation in rainfall during the endline cross-sectional survey, as it was conducted in the dry season (February-March).
*Data on birth order were not available for all children. Consequently, first-born vs later-born status was estimated based on the number of children under 5 years old in the household.

## Sheet: S5 Assessment methods
Supplemental Table 5: Description of biochemical assessments
Country	Author	Hemoglobin (Hb)		Micronutrient status biomarkers							Inflammation biomarkers
		Hb sample	Hb method	MN sample	Ferritin	sTfR	ZPP	Zinc	Retinol	RBP	CRP	AGP	Malaria
Bangladesh	Christian, 2015 (35); Campbell, 2020 (15)	Venous	Hemocue Hb 301	Venous, serum	Automated chemiluminescent immunoassay (Immulite 2000)	-----	-----	Graphite furnace AAS	Reverse-phase HPLC	-----	Automated chemiluminescent asasy (Immulite 2000)	Radial immunodiffusion (Kent Laboratories)	-----
Bangladesh	Dewey, 2017 (36); Matias, 2018 (10)	Capillary	Hemocue Hb 301	Capillary, serum	Combined sandwich ELISA	Combined sandwich ELISA	-----	-----	-----	Combined sandwich ELISA	Combined sandwich ELISA	Combined sandwich ELISA	-----
Bangladesh	Luby, 2018 (37); Stewart, 2019 (12)	Venous	Hemocue Hb 301	Venous, serum	Combined sandwich ELISA	Combined sandwich ELISA	-----	-----	-----	Combined sandwich ELISA	Combined sandwich ELISA	Combined sandwich ELISA	Y
Burkina Faso	Hess, 2015 (38); Abbeddou 2017 (11)	Capillary	Hemocue Hb 201+	Venous, plasma	Combined sandwich ELISA	Combined sandwich ELISA	Hematoflurometer (Aviv Biomedical); washed RBC	ICP-AES	-----	Combined sandwich ELISA	Combined sandwich ELISA	Combined sandwich ELISA	RDT (Bioline Malaria Ag P.f/Pan)
Burkina Faso	Becquey, 2019 (39)	Capillary	Hemocue Hb 201+	-----	-----	-----	-----	-----	-----	-----	-----	-----	-----
Ghana	Adu-Afarwuah, 2007 (40); Adu-Afarwuah, 2008 (9)	Venous	Hemocue B-Hemoglobin	Venous, plasma	Coat-A-Count Immunoradiometric Assay Kit (Diagnostic Products)	ELISA (Ramco Laboratories)	-----	ICP-AES	Reverse-phase HPLC	-----	Radial immunodiffusion (Binding Site)	-----	Blood smear (Giemsa stain)
Ghana	Adu-Afarwuah, 2016 (41); Adu-Afarwuah, 2019 (16)	Venous	Hemocue Hb 301	Venous, plasma	-----	-----	Hematoflurometer (Aviv Biomedical); washed RBC	-----	Reverse-phase HPLC	-----	Cobas Integra 400 plus Automatic Analyzer (Roche); particle-enhanced turbidimetric assay	Cobas Integra 400 plus Automatic Analyzer (Roche); particle-enhanced turbidimetric assay	RDT (Clearview Malarial Combo, Vision Biotech; HRP2 and P.aldolase)
Kenya	Null, 2018 (42); Stewart, 2019 (12)	Venous	Hemocue Hb 301	Venous, serum	Combined sandwich ELISA	Combined sandwich ELISA	-----	-----	-----	Combined sandwich ELISA	Combined sandwich ELISA	Combined sandwich ELISA	RDT (Alere; SD Bioline Malaria Ag P.f/P.v)
Madagascar	Galasso, 2019 (43); Stewart, 2020 (13)	Capillary	Hemocue Hb 301	Capillary, serum	Combined sandwich ELISA	Combined sandwich ELISA	-----	-----	-----	Combined sandwich ELISA	Combined sandwich ELISA	Combined sandwich ELISA	-----
Malawi	Ashorn, 2015 (44)	Capillary	Hemocue Hb 201+	Venous, plasma	-----	-----	Hematoflurometer (Aviv Biomedical); washed RBC	-----	Reverse-phase HPLC	-----	Cobas Integra 400 plus Automatic Analyzer (Roche); particle-enhanced turbidimetric assay	Cobas Integra 400 plus Automatic Analyzer (Roche); particle-enhanced turbidimetric assay	RDT
Malawi	Maleta, 2015 (45)	Capillary	Hemocue Hb 201+	-----		-----	Hematoflurometer (Aviv Biomedical); washed RBC	-----	-----	-----	Cobas Integra 400 plus Automatic Analyzer (Roche); particle-enhanced turbidimetric assay	Cobas Integra 400 plus Automatic Analyzer (Roche); particle-enhanced turbidimetric assay	RDT
Mali	Huybregts, 2019 (46)	Capillary	Hemocue Hb 201+	-----	-----	-----	-----	-----	-----	-----	-----	-----	-----
Zimbabwe	Humphrey, 2019 (47); Prendergast 2019 (48)	Venous	Hemocue Hb 3011	Venous, plasma	-----	-----	-----	-----	-----	-----	-----	-----	-----
AAS, atomic absorption spectroscopy; AGP, alpha-1-acid glycoprotein; CRP, C-reactive protein; Hb, hemoglobin; HPLC, high performance liquid chromatography; ICP-AES, inductively coupled plasma atomic emission spectroscopy; MN, micronutrient; RBC, red blood cells; RBP, retinol binding protein; RDT, rapid diagnostic test; sTfR, soluble transferrin receptor; ZPP, zinc protoporphyrin
1Hemoglobin data were altitude adjusted (27)

## Sheet: S6 Outcome variables
Supplemental Table 6: Biomarker outcomes at endline among control groups, by trial
Country	Author	Hemoglobin, g/L	Anemia, Hb < 110 g/L	Moderate to severe anemia, Hb < 100 g/L	Ferritin, µg/L	Iron deficiency, ferritin < 12 µg/L	Iron deficiency anemia	sTfR, mg/L	sTfR > 8.3 mg/L	ZPP, µmol/mol heme	ZPP > 70 µmol/mol heme	Plasma zinc, µg/dL	Zinc < 65 µg/dL	Retinol, µmol/L	Retinol < 0.70 µmol	Retinol < 1.05 µmol	RBP, µmol	RBP < 0.70 µmol	RBP < 1.05 µmol
Bangladesh	Christian, 2015 (35); Campbell, 2020 (15)	118 ± 9	15.8	1.4	23.4 (13.2, 37.2)	22.2	9					88.3 (80.2, 99.8)	2.1	1.35 (1.10, 1.70)	2.9	19.4
Bangladesh	Dewey, 2017 (36); Matias, 2018 (10)	112 ± 14	41.9	16.5	21.1 (12.8, 32.0)	22.1	14.7	8.3 (7.0, 11.3)	50								1.19 (1.01, 1.44)	3.3	29
Bangladesh	Luby, 2018 (37); Stewart, 2019 (12)	118 ± 9	16.1	3.2	15.9 (8.9, 25.6)	35.4	10.1	7.5 (6.2, 8.6)	31.5								1.14 (0.96, 1.35)	1.1	35.4
Burkina Faso	Hess, 2015 (38); Abbeddou 2017 (11)	89 ± 16	91.1	75	9.7 (6.2, 18.6)	58.5	54.5	9.9 (6.6, 12.6)	61.3	122.2 (70.7, 181.1)	75.2	68.7 (62.7, 77.4)	36.2				1.06 (0.89, 1.20)	8.5	49.1
Burkina Faso	Becquey, 2019 (39)	103 ± 13	70.1	36.7
Ghana	Adu-Afarwuah, 2007 (40); Adu-Afarwuah, 2008 (9)	106 ± 15	58.3	32.3	9.3 (3.2, 29.1)	56.1	35.4	9.6 (7.4, 12.8)	62.2			60.0 (53.9, 68.4)	68.1	1.08 (0.80, 1.33)	16.2	48.6
Ghana	Adu-Afarwuah, 2016 (41); Adu-Afarwuah, 2019 (16)	112 ± 11	44.9	5.4						48.1 (33.8, 68.5)	24.3			1.01 (0.87, 1.20)	5.6	56.6
Kenya	Null, 2018 (42); Stewart, 2019 (12)	110 ± 13	47.3	21.3	10.1 (6.3, 16.7)	59.1	33.3	10.9 (8.2, 15.5)	73								0.97 (0.80, 1.16)	9.3	59.5
Madagascar	Galasso, 2019 (43); Stewart, 2020 (13)	104 ± 16	64.8	32.8	11.6 (9.3, 18.5)	51	27.5	9.0 (7.2, 13.5)	58.8								1.09 (0.95, 1.28)	2	39.2
Malawi	Ashorn, 2015 (44)	108 ± 15	51.9	23.6						53.6 (36.1, 85.1)	33.6			1.05 (0.87, 1.20)	9.2	48.5
Malawi	Maleta, 2015 (45)	101 ± 14	72	46.3						66.4 (40.1, 110.4)	44.8
Mali	Huybregts, 2019 (46)	96 ± 13	86.2	60.2
Zimbabwe	Humphrey, 2019 (HIV-unexposed) (47)	114 ± 12	35.3	10.6	NA			NA
Zimbabwe	Prendergast, 2019 (HIV-exposed) (48)	115 ± 13	36.8	10.2	NA			NA
Hb, hemoglobin; NA, data not yet available; RBP, retinol binding protein; sTfR, soluble transferrin receptor; ZPP, zinc protoporphyrin
Values are mean + SD, median (Q1, Q3) or prevalences
All continuous biomarkers, with the exception of hemoglobin, were natural log transformed prior to analysis
Ferritin, sTfR, ZPP, zinc, retinol and RBP concentrations were adjusted for inflammation (i.e., C-reactive protein (CRP) and/or α-1-acid glycoprotein (AGP) concentrations, as available), using a regression correction approach adapted from the Biomarkers Reflecting Inflammation and Nutritional Determinants of Anemia (BRINDA) project (28)
